# Supplementary material for: The Associations of PMF1, ICAM1, AGT, TRIM65, FBF1, and ACOX1 Variants With Leukoaraiosis in Chinese Population
Source: Front Genet. 2019 Jul 23;10:615. doi: 10.3389/fgene.2019.00615 (PMC6664056; doi:10.3389/fgene.2019.00615)
Supplement: Supplemental Table 1 — Gene list for gene selection. [file Table_1.xlsx]

## Sheet: Gene list
Gene list of 39 selected SNPs in the present study
Genes	SNP/Mutation	Location	Protein/functions	Source
TRIM65	rs7214628	Intron	Tripartite motif containing 65	Circ Cardiovasc Genet 8: 398-409
NEURL	rs72848980	Intron	Neuralized homolog	Circ Cardiovasc Genet 8: 398-409
PDCD11	rs7894407	Intron	Programmed cell death 11	Circ Cardiovasc Genet 8: 398-409
SH3PXD2A	rs12357919	Intron	SH3 and PX domain-containing protein 2A	Circ Cardiovasc Genet 8: 398-409
SH3PXD2A	rs7909791	Intron	SH3 and PX domain-containing protein 2A	Circ Cardiovasc Genet 8: 398-409
EFEMP1	rs78857879	Intron	EGF containing fibulin-like extracellular matrix protein 1	Circ Cardiovasc Genet 8: 398-409
PMF1	rs2984613	Intron	Polyamine-modulated factor 1	Circ Cardiovasc Genet 8: 398-409
UNC13D	rs1135688	Exon (K867E)	unc-13 homolog D (C. elegans)*	Circ Cardiovasc Genet 8: 398-409
TRIM47	rs4600514	Exon (R187W)	Tripartite motif containing 47	Circ Cardiovasc Genet 8: 398-409
TRIM65	rs3760128	Exon (L509P)	Tripartite motif containing 65	Circ Cardiovasc Genet 8: 398-409
TRIM65	rs7222757	Exon (V222G)	Tripartite motif containing 65	Circ Cardiovasc Genet 8: 398-409
FBF1	rs2305913	Exon (R151G)	Fas (TNFRSF6) binding factor 1	Circ Cardiovasc Genet 8: 398-409
ACOX1	rs1135640	Exon (I312M）	Fas (TNFRSF6) binding factor 1	Circ Cardiovasc Genet 8: 398-409
TAF5	rs10883859	Exon (S130A)	Transcription initiation factor TFIID	Circ Cardiovasc Genet 8: 398-409
NBEAL1	rs72934505	Intron	Neurobeachin like 1	Circ Cardiovasc Genet 8: 398-409; Neurology, 2016, 86: 146-153
EVL	rs941898	Intron	Enah/Vasp-like	Circ Cardiovasc Genet 8: 398-409; Neurology, 2016, 86: 146-153
C1QL1	rs962888	Intergenic	Complement component 1, q subcomponent-like 1	Circ Cardiovasc Genet 8: 398-409; Neurology, 2016, 86: 146-153
COL4A2	rs9515201	Intron	Collagen, type IV, alpha 2	Circ Cardiovasc Genet 8: 398-409; Neurology, 2016, 86: 146-153
ApoE	rs7412	Exon (Arg-Cys)	Apolipoprotein E	Acta Neurol. Scand, 2007, 115: 248–253; CNS Neurosci Ther, 2011, 17: 525–540
ApoE	rs429358 (ε2,ε3,ε4)	Exon (Cys-Arg)	Apolipoprotein E	Acta Neurol. Scand, 2007, 115: 248–253; CNS Neurosci Ther, 2011, 17: 525–540
ACE	rs1799752	Insertion/Delection	Angiotensin-converting enzyme	J. Neurol. Neurosurg. Psychiatry, 2002, 72: 343–346; CNS Neurosci Ther, 2011, 17: 525–540
AGT	rs699	Exon (Met-Thr)	Angiotensinogen	Hypertension, 2001, 38:110–115; J. Neurol. Neurosurg. Psychiatry, 2007, 78: 1083–1087
MMP3	rs679620	Exon (Lys-Glu)	Matrix metalloproteinase 3	Hum. Genet, 2007, 120: 671–680
MMP9	rs2250889	Exon (Arg-Pro)	Matrix metalloproteinase 9	Hum. Genet, 2007, 120: 671–680
ADD1	rs4961	Exon (Gly460Trp)	Adducin 1	Stroke, 2006, 37: 2930–2934
NOS3	rs1799983	Exon (Asp298Glu)	Endothelial nitric oxide synthase	Stroke,2005, 36: 1869–1873
ICAM1	rs5498	Exon .(Lys469Glu)	Intercellular adhesion molecule 1	Ann. Neurol, 2011, 69: 928–939; Rev. Neurosci, 2015, 26(3): 343–358
PON1	rs854560	Exon (Leu55Met)	Paraoxanase 1	Arterioscler. Thromb. Vasc. Biol, 2000a, 20: 1811–1816; J. Orthop. Res, 2007, 25: 1087–1093.
PON1	rs662	Exon (Gln192Arg)	Paraoxanase 1	Eur J Neurol, 2011, 18: 826–835
A2M	rs669	Exon (Ile1000Val)	Alpha-2-Macroglobulin	Eur J Neurol, 2011, 18: 826–835
BDNF	rs6265	Exon (Val66Met )	Brain-derived neurotrophic factor	Am J Geriatr Psychiatry, 2008, 16: 263–271
HFE	rs1799945	Exon (H63D)	hemochromatosis ( HFE ) gene	J Neurogenet, 2011, 25(1-2):7-14
HFE	rs1800562	Exon (C282Y)	hemochromatosis ( HFE ) gene	J Neurogenet, 2011, 25(1-2):7-14
IL-6	rs1800795	5'UTR (-174G/C)	Interleukin-6	Stroke, 2008, 39: 1952–1959
IL5RA	rs2290608	5'UTR (c.-276G>A)	Interleukin 5A receptor	Eur J Neurol, 2011, 18: 826–835
COX2	rs689466	TSS1500	Cyclooxygenase-2	J Mol Neurosci, 2013, 51(2): 461-6
COX2	rs20417	TSS800	Cyclooxygenase-2	J Mol Neurosci, 2013, 51(2): 461-6
AQP4	rs2075575	Intron	Aquaporin 4	J Stroke Cerebrovasc Dis, 2014, 23(5):1199-206
AQP4	rs9951307	Downstream	Aquaporin 4	J Stroke Cerebrovasc Dis, 2014, 23(5):1199-206

## Sheet: 45 SNPs
18 SNPs in group 1 are chosen from those 45 risk SNPs identified from the genome-wide association study of LA in multiethnic populations
Locus	Genes	SNP/Mutation	Location	Protein/functions	Association	Ethnicty/Country	Regerences
17q25.1	TRIM65	rs7214628	Intron	Tripartite motif containing 65	Significant (p<5.0E-08)	European /Mix	Circ Cardiovasc Genet 8: 398-409
17q25.1	NEURL	rs72848980	Intron	Neuralized homolog (an E3 ubiquitin ligase)	Significant (p<5.0E-08)	European /Mix	Circ Cardiovasc Genet 8: 398-409
17q25.1	PDCD11	rs7894407	Intron	Programmed cell death 11	Significant (p<5.0E-08)	European /Mix	Circ Cardiovasc Genet 8: 398-409
10q24.33	SH3PXD2A	rs12357919	Intron	SH3 and PX domain-containing protein 2A	Significant (p<5.0E-08)	European /Mix	Circ Cardiovasc Genet 8: 398-409
10q24.33	SH3PXD2A	rs7909791	Intron	SH3 and PX domain-containing protein 2A	Significant (p<5.0E-08)	European /Mix	Circ Cardiovasc Genet 8: 398-409
2p16.1	EFEMP1	rs78857879	Intron	EGF containing fibulin-like extracellular matrix protein 1	Significant (p<5.0E-08)	Multi Ethnic (Mix)	Circ Cardiovasc Genet 8: 398-409
1q22	PMF1	rs2984613	Intron	Polyamine-modulated factor 1	Significant (p<5.0E-08)	Multi Ethnic (Mix)	Circ Cardiovasc Genet 8: 398-409
2p21	HAAO (near 122kb)	rs11679640	Intergenic	3-hydroxyanthranilate 3,4-dioxygenase	Significant (p<5.0E-08)	European	Circ Cardiovasc Genet 8: 398-409
17q25.1	UNC13D	rs1135688	Exon (K867E)	unc-13 homolog D (C. elegans)*	Significant (p<5.0E-08)	European	Circ Cardiovasc Genet 8: 398-409
17q25.1	UNC13D	rs3744009	Intron (Regulatory)	unc-13 homolog D (C. elegans)*	Significant (p<5.0E-08)	European	Circ Cardiovasc Genet 8: 398-409
17q25.1	UNC13D	rs2410859	5' UTR (Regulatory)	unc-13 homolog D (C. elegans)*	Significant (p<5.0E-08)	European	Circ Cardiovasc Genet 8: 398-409
17q25.1	WBP2	rs9900122	3' UTR (Regulatory)	WW domain binding protein 2	Significant (p<5.0E-08)	European	Circ Cardiovasc Genet 8: 398-409
17q25.1	WBP2	rs2290771	Intron (Regulatory)	WW domain binding protein 2	Significant (p<5.0E-08)	European	Circ Cardiovasc Genet 8: 398-409
17q25.1	WBP2	rs936393	Intron (Regulatory)	WW domain binding protein 2	Significant (p<5.0E-08)	European	Circ Cardiovasc Genet 8: 398-409
17q25.1	WBP2	rs55868394	Intron (Regulatory)	WW domain binding protein 2	Significant (p<5.0E-08)	European	Circ Cardiovasc Genet 8: 398-409
17q25.1	WBP2	rs936394	5' UTR (Regulatory)	WW domain binding protein 2	Significant (p<5.0E-08)	European	Circ Cardiovasc Genet 8: 398-409
17q25.1	TRIM47	rs9894383	Intergenic	Tripartite motif containing 47	Significant (p<5.0E-08)	European	Circ Cardiovasc Genet 8: 398-409
17q25.1	TRIM47	rs3744017	Intron (Regulatory)	Tripartite motif containing 47	Significant (p<5.0E-08)	European	Circ Cardiovasc Genet 8: 398-409
17q25.1	TRIM47	rs3744020	Intron (Regulatory)	Tripartite motif containing 47	Significant (p<5.0E-08)	European	Circ Cardiovasc Genet 8: 398-409
17q25.1	TRIM47	rs9908862	Intron (Regulatory)	Tripartite motif containing 47	Significant (p<5.0E-08)	European	Circ Cardiovasc Genet 8: 398-409
17q25.1	TRIM47	rs4600514	Exon (R187W)	Tripartite motif containing 47	Significant (p<5.0E-08)	European	Circ Cardiovasc Genet 8: 398-409
17q25.1	TRIM47	rs4072479	Exon (A164A)	Tripartite motif containing 47	Significant (p<5.0E-08)	European	Circ Cardiovasc Genet 8: 398-409
17q25.1	TRIM65	rs1551619	3' UTR (Regulatory)	Tripartite motif containing 65	Significant (p<5.0E-08)	European	Circ Cardiovasc Genet 8: 398-409
17q25.1	TRIM65	rs3760128	Exon (L509P)	Tripartite motif containing 65	Significant (p<5.0E-08)	European	Circ Cardiovasc Genet 8: 398-409
17q25.1	TRIM65	rs7222757	Exon (V222G)	Tripartite motif containing 65	Significant (p<5.0E-08)	European	Circ Cardiovasc Genet 8: 398-409
17q25.1	FBF1	rs2305913	Exon (R151G)	Fas (TNFRSF6) binding factor 1	Significant (p<5.0E-08)	European	Circ Cardiovasc Genet 8: 398-409
17q25.1	FBF1	rs1135889	Exon (G65V)	Fas (TNFRSF6) binding factor 1	Significant (p<5.0E-08)	European	Circ Cardiovasc Genet 8: 398-409
17q25.1	ACOX1	rs1135640	Exon (I312M）	Fas (TNFRSF6) binding factor 1	Significant (p<5.0E-08)	European	Circ Cardiovasc Genet 8: 398-409
10q24 locus	TAF5	rs10883859	Exon (S130A)	Transcription initiation factor TFIID	Significant (p<5.0E-08)	European	Circ Cardiovasc Genet 8: 398-409
10q24 locus	SH3PXD2A	rs12357919	Intron (Regulatory)	SH3 and PX domain-containing protein 2A	Significant (p<5.0E-08)	European	Circ Cardiovasc Genet 8: 398-409
10q24 locus	CALHM1	rs4918016	Exon (P85P)	Calcium homeostasis modulator 1	Significant (p<1.0E-05)	European	Circ Cardiovasc Genet 8: 398-409
10q24 locus	CALHM1	rs729211	3' UTR (Regulatory)	Calcium homeostasis modulator 1	Suggestive (p<1.0E-05)	European	Circ Cardiovasc Genet 8: 398-409
10q24 locus	SH3PXD2A	rs11191772	Intron	Converved	Suggestive (p<1.0E-05)	European	Circ Cardiovasc Genet 8: 398-409
2q33.2	NBEAL1	rs72934505	Intron	Neurobeachin like 1	Suggestive (p<1.0E-05)	European and Mix	Circ Cardiovasc Genet 8: 398-409
7q31.1	NRCAM	rs186314186	Intron	Neuronal cell adhesion molecule, members of the immunoglobulin superfamily	Suggestive (p<1.0E-05)	European and Mix	Circ Cardiovasc Genet 8: 398-409
14q32.2	EVL	rs941898	Intron	Enah/Vasp-like	Suggestive (p<1.0E-05)	European and Mix	Circ Cardiovasc Genet 8: 398-409
7q32.1	AHCYL2	rs6942756	Intron	Adenosylhomocysteinase-like 2	Suggestive (p<1.0E-05)	European and Mix	Circ Cardiovasc Genet 8: 398-409
17q21.31	C1QL1	rs962888	Intergenic	Complement component 1, q subcomponent-like 1	Suggestive (p<1.0E-05)	European and Mix	Circ Cardiovasc Genet 8: 398-409
12q14.2	TBK-1	rs150695384	Intergenic	TANK-binding kinase 1	Suggestive (p<1.0E-05)	European and Mix	Circ Cardiovasc Genet 8: 398-409
13q34	COL4A2	rs9515201	Intron	Collagen, type IV, alpha 2	Suggestive (p<1.0E-05)	European and Mix	Circ Cardiovasc Genet 8: 398-409
20q13.13	KCNB1	rs117126031	Intron	Potassium channel, voltage gated Shab related subfamily B, member 1	Suggestive (p<1.0E-05)	European and Mix	Circ Cardiovasc Genet 8: 398-409
8q24.3	ZNF16	rs147852159	Intron	Zinc finger protein 16	Suggestive (p<1.0E-05)	African	Circ Cardiovasc Genet 8: 398-409
15q26.1	MCTP2	rs7173064	Intergenic	Multiple C2 domains, transmembrane 2	Suggestive (p<1.0E-05)	African	Circ Cardiovasc Genet 8: 398-409
13q12.11	ZDHHC20	rs155076	Intergenic	zinc finger, DHHC-type containing 20	Suggestive (p<1.0E-05)	Hispanic	Circ Cardiovasc Genet 8: 398-409
1q31.3	CDC73	rs71642944	Intron	Cell division cycle 73	Suggestive (p<1.0E-05)	Hispanic	Circ Cardiovasc Genet 8: 398-409

## Sheet: 28 SNPs
15 SNPs in group 2 are chosen from those 28 risk SNPs identified from the candidate gene association studies of LA in multiethnic populations
Genes	SNP/Mutation	Location	Protein	References
ApoE	rs7412	Exon (Arg-Cys)	Apolipoprotein E	Acta Neurol. Scand, 2007, 115: 248–253; CNS Neurosci Ther, 2011, 17: 525–540
ApoE	rs429358 (ε2,ε3,ε4)	Exon (Cys-Arg)	Apolipoprotein E	Acta Neurol. Scand, 2007, 115: 248–253; CNS Neurosci Ther, 2011, 17: 525–540
ACE	rs1799752	Insertion/Delection (I/D)	Angiotensin-converting enzyme	J. Neurol. Neurosurg. Psychiatry, 2002, 72: 343–346; CNS Neurosci Ther, 2011, 17: 525–540
AGT	rs699	Exon (Met-Thr)	Angiotensinogen	Hypertension, 2001, 38:110–115; J. Neurol. Neurosurg. Psychiatry, 2007, 78: 1083–1087
MMP2	rs9928731	Intron	Matrix metalloproteinase 2	BMC Medical Genomics, 2009, 2: 16
MMP3	rs679620	Exon (Lys-Glu)	Matrix metalloproteinase 3	Hum. Genet, 2007, 120: 671–680
MMP9	rs2250889	Exon (Arg-Pro)	Matrix metalloproteinase 9	Hum. Genet, 2007, 120: 671–680
MMP13	rs2252070	Upstream (2kb)	Matrix metalloproteinase 13	Eur J Neurol, 2011, 18: 826–835
AGTR1	rs5186	3'UTR (A1166 C)	Angiotensin II receptor 1	Stroke, 2005, 36: 1869–1873; J. Neurol. Neurosurg. Psychiatry, 2007, 78: 1083–1087
ADD1	rs4961	Exon (Gly460Trp)	Adducin 1	Stroke, 2006, 37: 2930–2934
NOS3	rs1799983	Exon (Asp298Glu)	Endothelial nitric oxide synthase	Stroke,2005, 36: 1869–1873
NOS3	rs1800779	Intron 1	Nitric oxide synthase	Eur J Neurol, 2011, 18: 826–835
CYP11B2	rs1799998	TSS500 (-344C/T)	Aldosterone synthase	Neurology, 2001, 56: 673–675
ICAM1	rs5498	Exon .(Lys469Glu)	Intercellular adhesion molecule 1	Ann. Neurol, 2011, 69: 928–939; Rev. Neurosci, 2015, 26(3): 343–358
KLC1	rs8702	Intron	Kinesin light-chain 1	Neurosci. Lett, 2007, 429: 101–104.
PON1	rs854560	Exon (Leu55Met)	Paraoxanase 1	Arterioscler. Thromb. Vasc. Biol, 2000a, 20: 1811–1816; J. Orthop. Res, 2007, 25: 1087–1093.
PON1	rs662	Exon (Gln192Arg)	Paraoxanase 1	Eur J Neurol, 2011, 18: 826–835
CETP	rs1800775	Upstream (2kb)(C629A)	Cholesteryl ester transfer protein	J. Neural Transm, 2009, 116: 467–472
Factor 3	rs3917643	Intron	Factor 3	BMC Medical Genomics, 2009, 2: 16
KITLG	rs995029	Intron (c.475G>A)	Kit Ligand	BMC Medical Genomics, 2009, 2: 16
NR3C1	rs6190	Exon (Arg23Lys)	Glucocorticoid receptor	Neurobiol Aging, 2008, 29: 716–723
mUCP4	rs10807344	Intron	Mitochondrial uncoupling protein 4	Acta Neurol Scand, 2011, 123: 352–357.
ITGB6	rs10497212	Intron	Integrin beta 6	Eur J Neurol, 2011, 18: 826–835
A2M	rs669	Exon (Ile1000Val)	Alpha-2-Macroglobulin	Eur J Neurol, 2011, 18: 826–835
BDNF	rs6265	Exon (Val66Met )	Brain-derived neurotrophic factor	Am J Geriatr Psychiatry, 2008, 16: 263–271
HFE	rs1799945	Exon (H63D)	hemochromatosis ( HFE ) gene	J Neurogenet, 2011, 25(1-2):7-14
HFE	rs1800562	Exon (C282Y)	hemochromatosis ( HFE ) gene	J Neurogenet, 2011, 25(1-2):7-14
GLA	rs28935490	Exon (D313Y)	a-Galactosidase A	PLoS One, 2013, 8(2): e55565

## Sheet: 6 SNPs
6 SNPs in group 3 are selected from those polymorphisms on inflammation-associated risk genes for LA
Genes	SNP/Mutation	Location	Protein	References
IL-6	rs1800795	5'UTR (-174G/C)	Interleukin-6	Stroke, 2008, 39: 1952–1959
IL5RA	rs2290608	5'UTR (c.-276G>A)	Interleukin 5A receptor	Eur J Neurol, 2011, 18: 826–835
COX2	rs689466	TSS1500	Cyclooxygenase-2	J Mol Neurosci, 2013, 51(2): 461-6
COX2	rs20417	TSS800	Cyclooxygenase-2	J Mol Neurosci, 2013, 51(2): 461-6
AQP4	rs2075575	Intron	Aquaporin 4	J Stroke Cerebrovasc Dis, 2014, 23(5):1199-206
AQP4	rs9951307	Downstream	Aquaporin 4	J Stroke Cerebrovasc Dis, 2014, 23(5):1199-206
